# Supplementary material for: Single-cell profiling of kinase substrate phosphorylation by single-molecule imaging
Source: PLoS One. 2026 Jun 5;21(6):e0350695. doi: 10.1371/journal.pone.0350695 (PMC13240859; doi:10.1371/journal.pone.0350695)
Supplement: S1 File — (ZIP) [file pone.0350695.s005.zip]

Archive with 9 entries (6 files):
- S1_File/
- S1_File/Fig2c_particle_detection/
- S1_File/Fig2c_particle_detection/BSA_CK2_1.tif
- S1_File/Fig2c_particle_detection/Treated_CK2_1.tif
- S1_File/Fig2c_particle_detection/Untreated_CK2_1.tif
- S1_File/Fig2c_projected_images/
- S1_File/Fig2c_projected_images/BSA_CK2_1.tif
- S1_File/Fig2c_projected_images/Treated_CK2_1.tif
- S1_File/Fig2c_projected_images/Untreated_CK2_1.tif
