# Supplementary material for: Single-cell profiling of kinase substrate phosphorylation by single-molecule imaging
Source: PLoS One. 2026 Jun 5;21(6):e0350695. doi: 10.1371/journal.pone.0350695 (PMC13240859; doi:10.1371/journal.pone.0350695)
Supplement: S2 File — (ZIP) [file pone.0350695.s006.zip]

Archive with 2 entries (1 files):
- S2_File/
- S2_File/magstand_small_slidegel_9mm.stl
